# Supplementary material for: Bilgewater management in marine vessels: a systematic literature review of marine vessel bilgewater and treatment options
Source: Environ Sci Pollut Res Int. 2026 Mar 27;33(14):6403–18. doi: 10.1007/s11356-026-37673-4 (PMC13124906; doi:10.1007/s11356-026-37673-4)
Supplement: Supplementary file 1 — Supplementary file1 (XLSX 28 KB) [file 11356_2026_37673_MOESM1_ESM.xlsx]

## Sheet: Bilgewater from ships
Articles that sampled bilgewater from ship bilges
Reference	Title	Location	Vessel type/Source
(Ameen &Al-Homaidan 2023)	Oily bilge water treatment using indigenous soil bacteria: Implications for recycling the treated sludge in vegetable farming	Saudi Arabia	Ships
(Awel &Fuad 2023)	Analysis of Laboratory Experimental Tests on Mixed Oil Disposal (Bilge) from Ships Based on Marpol Annex I: A Case Study of Port of Tanjung Mas Semarang and Port of Tegal	Indonesia	Ship and tugboats
(Emadian et al. 2015a)	Treatment of a low-strength bilge water of Caspian Sea ships by HUASB technique	Iran	Ships
(Mazioti et al. 2021a)	Untapped potential of moving bed biofilm reactors with different biocarrier types for bilge water treatment: A laboratory‐scale study	Cyprus	Trade ship
(Tomaszewska et al. 2005)	Treatment of bilge water using a combination of ultrafiltration and reverse osmosis	Poland	Ship
(Wood et al. 2021)	High taxonomic diversity in ship bilges presents challenges for monitoring microbial corrosion and opportunity to utilize community functional profiling	Australia	Military vessels
(Olorunfemi et al. 2015)	Genotoxic effects of bilge water on mitotic activity in Allium cepa L	Nigeria	Multipurpose vessel “Green Nova”
(Tiselius &Magnusson 2017)	Toxicity of treated bilge water: The need for revised regulatory control	Sweden	Passenger ships
(Chanthamalee et al. 2013)	Treatment of oily bilge water from small fishing vessels by puf-immobilized gordonia sp. JC11	Thailand	Fishing vessel
(Corti-Monzón et al. 2021)	Oily Bilge Wastes Harbor a Set of Persistent Hydrocarbonoclastic Bacteria Accompanied by a Variable alkB Gene Composition in Marine Vessel Samples from Southwestern Atlantic Port of Mar del Plata, Argentina	Argentina	Deep-sea fishing ship, dredge ship, a small coastal vessel, and a sample obtained from a pool containing bilge wastes taken in port wastewater reception facilities
(Mahendhran et al. 2018)	Bioconversion of oily bilge waste to polyhydroxybutyrate (PHB) by marine Ochrobactrum intermedium	India	Fishing vessel
(Nisenbaum et al. 2020)	Enrichment and key features of a robust and consistent indigenous marine-cognate microbial consortium growing on oily bilge wastewaters	Argentia	Open pool, deep sea fishing boat, dredge ship and coastal fishing boat
(Fontana et al. 2023)	Applications of advanced oxidative processes for the recovery of water from bilge water	Italy	Cruise ship
(Fletcher et al. 2017)	Bilge water as a vector for the spread of marine pests: a morphological, metabarcoding and experimental assessment	New Zealand	Recreational boats
(Schaerer et al. 2021)	Impact of air, water and dock microbial communities on boat microbial community composition	USA	24-foot vessel with an inboard/outboard motor.
(Corti-Monzon et al. 2020)	Enrichment and characterization of a bilge microbial consortium with oil in water-emulsions breaking ability for oily wastewater treatment
(Cazoir et al. 2012)	Hydrocarbon removal from bilgewater by a combination of air-stripping and photocatalysis	France	Military ship
(Shi et al. 2022)	Biodegradation and optimization of bilge water in a sequencing batch reactor using response surface methodology	China	Bulk carrier
(McLaughlin et al. 2014)	Characterizing shipboard bilgewater effluent before and after treatment	USA	Container ship and bulk carrier
(Williams et al. 2007)	Oil/water separation: Examination of various treatment techniques	USA	Military vessel
(Maggio et al. 2023)	eDNA Metabarcoding Analysis as Tool to Assess the Presence of Non-Indigenous Species (NIS): A Case Study in the Bilge Water	Italy	Sailboats and fishing boats
(Schaerer et al. 2019)	Global Comparison of the Bacterial Communities of Bilge Water, Boat Surfaces, and External Port Water	20 different ports in five regions around the world (Asia, Europe, the U.S. East Coast, the U.S. West Coast, and the U.S. Great Lakes)	Fishing vessels and research vessels
(Nunez et al. 2023)	Microbiologically influenced corrosion on naval carbon steel inside the hull of tugboats: a case study of prevention and control	Spain	Tugboats

## Sheet: Bilgewater from treatment facil
Articles that sampled bilgewater from treatment facilities
Reference	Title	Location	Vessel type/Source
(Tomczak &Gryta 2021)	Application of ultrafiltration ceramic membrane for separation of oily wastewater generated by maritime transportation	Baltic sea	Oily wastewaters collected from ships sailing in the Baltic Sea, delivered to a treatment plant
(Gatidou et al. 2022b)	Assessment of Bilge Water Degradation by Isolated Citrobacter sp. and Two Indigenous Strains and Identification of Organic Content by GC-MS	Cyprus	EcoFuel bilgewater treatment facility
(Bilgili et al. 2016)	Batch and continuous treatability of oily wastewaters from port waste reception facilities: A pilot scale study	Turkey	Haydarpaşa Port Waste Reception Plant
(Gryta 2020a)	Bilge water separation by membrane distillation	Baltic sea region	Harbour wastewater treatment facility
(Nievas et al. 2006)	Biodegradation of bilge waste from Patagonia with an indigenous microbial community	Argentina	Open pool where bilge water from the port was collected
(Mustapha et al. 2021)	Potential efficient separation of oil from bilgewater and kitchen wastewater by fractional freezing process	Malaysia	PETRONAS ULG95 Arwen tanker
(Gatidou et al. 2022a)	Efficiency of Carbon-Based Electrodes on a Microbial Electrolysis System for the Treatment of Bilge Water	Cyprus	EcoFuel bilgewater treatment facility
(Vyrides et al. 2018)	Biodegradation of bilge water: Batch test under anaerobic and aerobic conditions and performance of three pilot aerobic Moving Bed Biofilm Reactors (MBBRs) at different filling fractions	Cyprus	EcoFuel bilgewater treatment facility
(Mancini et al. 2012)	Biological approaches to the treatment of saline oily waste(waters) originated from marine transportation	Italy	Floating tank of an oil coastal deposit
(Ulucan &Kurt 2015)	Comparative study of electrochemical wastewater treatment processes for bilge water as oily wastewater: A kinetic approach	Turkey	Balance reservoir of the treatment facility
(Mazioti et al. 2021b)	Comparison of different cultures and culturing conditions for the biological deterioration of organic load from real saline bilge wastewater: microbial diversity insights and ecotoxicity assessment	Cyprus	EcoFuel bilgewater treatment facility
(Akarsu et al. 2016)	Electrocoagulation and nanofiltration integrated process application in purification of bilge water using response surface methodology	Turkey	Mersin Waste Receiving Facilities
(Nisenbaum et al. 2020)	Enrichment and key features of a robust and consistent indigenous marine-cognate microbial consortium growing on oily bilge wastewaters	Argentina	Open pool where bilgewater from ships is deposited
(Asselin et al. 2008)	Organics removal in oily bilgewater by electrocoagulation process	Canada	Wastewater resulting from the washing of the bilges of boats
			was procured from an industry having stock reservoirs
(Gatidou et al. 2022c)	Microbial electrolysis cell coupled with anaerobic granular sludge: A novel technology for real bilge water treatment	Cyprus	EcoFuel bilgewater treatment facility
(Gryta 2020b)	Separation of saline oily wastewater by membrane distillation	Poland	Harbour deoiling installation
(Karakulski &Gryta 2017)	The application of ultrafiltration for treatment of ships generated oily wastewater	Poland	Wastewaters collected from ships, subjected to preliminary separation in harbour installation
(Mazioti &Vyrides 2024)	Treatment of high-strength saline bilge wastewater by four pilot-scale aerobic moving bed biofilm reactors and comparison of the microbial communities	Cyprus	EcoFuel bilgewater treatment facility
(Tan et al. 2022)	Antifouling BaTiO3/PVDF piezoelectric membrane for ultrafiltration of oily bilge water	China	Shore settling tank for oily wastewater accumulated and treated by sedimentation
(Kliaugaite et al. 2006)	Industrial implementation of a biosorption system with GAC
(Emadian et al. 2015b)	Investigation on up-flow anaerobic sludge fixed film (UASFF) reactor for treating low-strength bilge water of Caspian Sea ships	Iran	A tank into which anchored cargo ships typically discharged their bilge water
(Öz &Çetin 2021)	Treatment of bilge water by fenton oxidation followed by granular activated carbon adsorption	Turkey	Influent of chemical treatment unit at Haydarpaşa Waste Collection Plant
(Nikitin et al. 1982)	Tests of a marine plant for biochemical treatment of oil-containing wastewater
(Carlesi et al. 2015)	Electrochemical treatment of bilge wastewater	Chile	Bilge waste collected from different origins discharged at ports (obtained after gravimetric separation)
(Emadian et al. 2015b)	Investigation on up-flow anaerobic sludge fixed film (UASFF) reactor for treating low-strength bilge water of Caspian Sea ships	Iran	Storage tank used by anchored cargo ships to discharge their bilge water
(Olivera et al. 2003)	Microbial characterization and hydrocarbon biodegradation potential of natural bilge waste microflora	Argentina	Dump pools
(Rizzo et al. 2021)	Native bilge water bacteria as biosurfactant producers and implications in hydrocarbon-enriched wastewater treatment	Italy	Unspecified
(Mazioti et al. 2021b)	Comparison of different cultures and culturing conditions for the biological deterioration of organic load from real saline bilge wastewater: microbial diversity insights and ecotoxicity assessment	Cyprus	EcoFuel bilgewater treatment facility

## Sheet: Real bilgewater characterisitic
Sampling and Characteristics of real Bilge water sampled from ship bilges.
DOI	Year	Author	Title	Affiliations	Treatment type	Samples	Number of samples	Salinity (ppt)	COD mg/L	pH	Electrical Conductivity (µs/cm)	TOC mg/L	BOD mg/L	Suspended solids mg/L	Total dissolved solids mg/L	Nitrate mg/L	NH4 mg/L	Total Nitrogen mg/L	Phosphate mg/L	Phosphorous mg/L	Total petroleum hydrocarbons (mg/L)	Oil and Grease ppm	Chromium mg/L	Mercury ng/L	Copper mg/L	Iron mg/L	Nickel mg/L	Zinc mg/L	Cadmium mg/L	Silver mg/L	Potassium mg/L	Lead mg/L	Manganese mg/L	Aluminium mg/L	Chlorine	Sulfate	Bromide	Sodium mg/L	Magnesium	Calcium
https://doi.org/10.1016/j.chemosphere.2023.139040	2023	(Ameen &Al-Homaidan 2023)	Oily bilge water treatment using indigenous soil bacteria: Implications for recycling the treated sludge in vegetable farming	National Plan for Science, Technology and Innovation (MAARIFAH), King Abdulaziz City for Science and Technology (Award Number 2-17-01-001-0063)	Biological treatment using indigenous soil bacteria	Oily bilge wastewater (5 L) collected from ships			280				210								290				26.8							29.8	25.4
https://doi.org/10.46488/NEPT.2023.v22i03.052	2023	(Awel &Fuad 2023)	Analysis of Laboratory Experimental Tests on Mixed Oil Disposal (Bilge) from Ships Based on Marpol Annex I: A Case Study of Port of Tanjung Mas Semarang and Port of Tegal	Merchane Marine Polytechnic of Semarang,	None noted	Ship and tugboats	5			7.5, 7.8, 7.6, 7.2, 7.4					32.5, 48.5, 48.7, 36.2, 36.7							4.515, 71.84, 3.436, 4.687, 7.196
http://dx.doi.org/10.1016/j.ecoleng.2015.04.055	2015	(Emadian et al. 2015a)	Treatment of a low-strength bilge water of Caspian Sea ships by HUASB technique	Semnan University, Babol University of Technology, Iran	Hybrid Up-flow Anaerobic Sludge Blanket (HUASB) Bioreactor	Low-strength bilge water collected from ships anchored at Amirabad port, Caspian Sea, Iran			20-200	8, 9				220–1760				0.836		0.211
https://doi.org/10.3390/w13131810	2021	(Mazioti et al. 2021a)	Untapped potential of moving bed biofilm reactors with different biocarrier types for bilge water treatment: A laboratory‐scale study	European Regional Development Fund and Republic of Cyprus	MBBR	Trade ship		20.5	2111 ± 501	7.1
10.1016/j.desal.2005.03.078	2005	(Tomaszewska et al. 2005)	Treatment of bilge water using a combination of ultrafiltration and reverse osmosis	Lab scale using synthetic and real bilewater	None noted	Ship					1817	1765		28	1307						107															197.2		201.54		101.52
https://doi.org/10.1128/AEM.00890-21.	2021	(Wood et al. 2021)	High taxonomic diversity in ship bilges presents challenges for monitoring microbial corrosion and opportunity to utilize community functional profiling	DST Group (Project MyIP 8009)		Military vessels
10.1080/00087114.2015.1032574	2015	(Olorunfemi et al. 2015)	Genotoxic effects of bilge water on mitotic activity in Allium cepa L	None listed	Toxicological assessment	Fresh bilge water collected from "Green Nova" (multipurpose vessel) at Warri Port, Nigeria				5.91	1400		6.2		114	99.5	15		100.5				1.4		0.5	5.7	0.3	11.6	0.1	0.2		0.3	3.9		970.3	107.5
http://dx.doi.org/10.1016/j.marpolbul.2016.11.010	2016	(Tiselius &Magnusson 2017)	Toxicity of treated bilge water: The need for revised regulatory control	Swedish Mercantile Marine Foundation	Onboard Oily Water Separators (OWS)	Treated bilge water collected from 7 passenger ferries (Ships A–G) operating in the Baltic Sea	16
DOI 10.1007/s11270-013-1601-6	2013	(Chanthamalee et al. 2013)	Treatment of oily bilge water from small fishing vessels by puf-immobilized gordonia sp. JC11	Commission on Higher Education of Thailand; Chulalongkorn University Fund; Thai Government Stimulus Package 2	Polyurethane foam (PUF) immobilized with Gordonia sp. JC11 (Bacteria)	Bilge water collected from engine rooms of small fishing vessels (Sing Amnuai port, Thailand)	10	22 – 40		6.82, 6.62, 7.28, 6.97, 7.44, 7.39, 7.3, 6.7, 6.8, 6.8								1.5, 13.6, 1.0, 1.7, 0.82, 1.63, 0.65, 4.0, 0.5, 0.9		1.19, 3.24, 0.71, 0.51, 0.75, 1.59, 0.44, 0.17, <0.03, <0.03	159, 150, 110, 58, 557, 80, 492, 93, 976, 134
https://doi.org/10.1007/s11270-021-05239-4	2021	(Corti-Monzón et al. 2021)	Oily Bilge Wastes Harbor a Set of Persistent Hydrocarbonoclastic Bacteria Accompanied by a Variable alkB Gene Composition in Marine Vessel Samples from Southwestern Atlantic Port of Mar del Plata, Argentina	Partially supported by VT38-UNMdP10982 and CIC (PIT-AP-BA-2016); CONICET and Universidad Nacional de Mar del Plata	Microbiome and Chemical Characterization of Oily Phase	BWOP (Bilge Waste Oily Phase) from: A: Deep-sea fishing ship, D: Dredge ship, C: Small coastal vessel, M: Mixed port pool			A: 665.66 ± 14.01, C: 1344.66 ± 30.09, D: 1238.33 ± 43.68, M: 1530.00 ± 43.59	A: 4.99 ± 0.18, C: 4.85 ± 0.07, D: 6.75 ± 0.07, M: 6.50 ± 0.13	A: 29000		A: 2932 ± 0.01, C: 1113.33 ± 32.15, D: 948.00 ± 50.71 , M: 1056 ± 37.59								This study analyzes the Bilge Waste Oily Phase (BWOP). Consequently, the oil concentrations are reported in grams per liter (g/L) A: 554 g/L, C: 664 g/L, D: 1,540 g/L, M: 910 g/L
https://doi.org/10.1007/s10532-020-09896-w(0123456789().,-volV()0123456789().,-volV)	2020	(Nisenbaum et al. 2020)	Enrichment and key features of a robust and consistent indigenous marine-cognate microbial consortium growing on oily bilge wastewaters	VT38-UNMdP10982, PIT-AP-BA-2016, PICT 2014-1567, CIC, CONICET, Universidad Nacional de Mar del Plata	Indigenous microbial consortium "cZ" (Mainly Marinobacter, Alcanivorax, Parvibaculum) in Batch and Sequential Batch Reactors (SBR)	Oily Bilge Wastewater (OBW) collected from an open pool (Sample M) and three ships (A: Deep-sea fishing, C: Coastal fishing, D: Dredge) at Mar del Plata Port				6.5											This study analyzes the Bilge Waste Oily Phase (BWOP). Consequently, the oil concentrations are reported in grams per liter. 408 g/L
https://doi.org/10.1007/s13762-022-04593-y	2022	(Fontana et al. 2023)	Applications of advanced oxidative processes for the recovery of water from bilge water	Open access funding provided by ENEA (Italian National Agency for New Technologies, Energy and Sustainable Economic Development); Authors received no specific funding	Advanced Oxidation Processes	Bilge water collected from the passenger ship "Norwegian Jade" docked at Civitavecchia port, Italy						316.3											69		9		40	20				9	14	54
DOI 10.1007/s10530-017-1489-y	2017	(Fletcher et al. 2017)	Bilge water as a vector for the spread of marine pests: a morphological, metabarcoding and experimental assessment	National Institute of Water and Atmospheric Research Ltd (NIWA) under Coasts and Oceans Research Programme 6, Marine Biosecurity (SCI 2014/15)	Biosecurity Survey & Survival Experiment (Simulated bilge pumping to test larvae viability)	Bilge water collected from 30 small vessels (<20 m; 15 yachts, 15 motorboats) in Nelson and Picton, New Zealand	30
doi:10.1111/jam.14916	2020	(Schaerer et al. 2021)	Impact of air, water and dock microbial communities on boat microbial community composition	DARPA Young Faculty Award D16AP00146	Microbial Source Tracking Survey (16S rRNA sequencing)	Bilge water, Hull swabs, Transom swabs, Air, Water, and Dock samples collected from the SV Osprey in the Portage Canal, Michigan, USA	Water: 131; Air: 14; Bilge: 11; Dock: 9; Hull: 7; Transom: 6 (Collected over 11 days)
https://doi.org/10.1007/s10532-020-09894-y(0123456789().,-volV() 0123458697().,-volV)	2020	(Corti-Monzon et al. 2020)	Enrichment and characterization of a bilge microbial consortium with oil in water-emulsions breaking ability for oily wastewater treatment	CONICET; CIC (Comisión de Investigaciones Científicas); Universidad Nacional de Mar del Plata (Grants VT38-UNMdP10982 and PIT-AP-BA-2016)	Microbial Demulsification	Real bilge emulsions from Deep sea fishing ship, Dredge ship, Oceanographic ship, and Coastal fishing boats (Mar del Plata Port)
http://dx.doi.org/10.1016/j.jhazmat.2012.07.037	2012	(Cazoir et al. 2012)	Hydrocarbon removal from bilgewater by a combination of air-stripping and photocatalysis	Direction Générale de l’Armement (DGA) research grant	Air-Stripping Photocatalysis	Real bilgewater collected from a French military ship				7.8																					300					400		10000	900	200
https://doi.org/10.1016/j.chemosphere.2022.135654	2022	(Shi et al. 2022)	Biodegradation and optimization of bilge water in a sequencing batch reactor using response surface methodology	National Natural Science Foundation of China (51779136); Science and Technology Commission of Shanghai Municipality (20dz1206002); Young Creative Talents in Universities of Shandong Province (500076); Demonstration Base of Joint Cultivation of Graduate Students in Shandong Province (2020-1)	Sequencing Batch Reactor	Real bilge water collected from a bulk carrier berthing at Longkou port, China			8,100 - 9,300	7.42 - 7.85	11,200-11,800
DOI 10.1007/s11356-013-2443-x	2014	(McLaughlin et al. 2014)	Characterizing shipboard bilgewater effluent before and after treatment	U.S. Environmental Protection Agency (EPA)	Onboard Oily Water Separator	Collected from 3 active ocean-going vessels
	2007	(Williams et al. 2007)	Oil/water separation: Examination of various treatment techniques	Research supports the Department of Defense (DoD) and U.S. Environmental Protection Agency (EPA) under the Uniform National Discharge Standards (UNDS) program	Qualitative Review of 6 technologies: Gravity/Coalescing, Centrifuge/Hydrocyclone, Flotation, Membrane, Biological, and Electrochemical AOP.	Data aggregated from EPA Draft Discharge Assessment Reports (2003) covering Surface Vessels and Submarines											0.17	1.77		1.2-2.7	6.0 - 16.0			32.05 - 79.8	0.2775 - 0.426		0.09775 - 0.245	0.514 - 1.330
https://doi.org/10.3390/d15111117	2023	(Maggio et al. 2023)	eDNA Metabarcoding Analysis as Tool to Assess the Presence of Non-Indigenous Species (NIS): A Case Study in the Bilge Water	Interreg V-A Italia-Malta Project [C1-3.1-31], Project HARMONY ("Italo-Maltese harmonization for a good state of the environment").	eDNA Metabarcoding Survey	Bilge water collected from small vessels (<20 m; recreational and fishing boats) in two harbors: Cala Harbor (Palermo) and Isola delle Femmine (Sicily, Italy).	10 samples total (6 Bilge, 4 Port Water), processed in duplicate.
https://doi.org/10.1128/AEM.01804-19.	2019	(Schaerer et al. 2019)	Global Comparison of the Bacterial Communities of Bilge Water, Boat Surfaces, and External Port Water	DARPA Young Faculty Award D16AP00146	Global microbial survey	Collected from 20 shipping ports across 3 continents (USA, Europe, Asia), including seawater ports and freshwater Great Lakes ports.	37 Bilge water samples, 121 swab samples and 1,340 port water samples.
10.1080/08927014.2023.2209013	2023	(Nunez et al. 2023)	Microbiologically influenced corrosion on naval carbon steel inside the hull of tugboats: a case study of prevention and control	None mentioned		Bilge water collected from 3 Tugboats operating in the Port of Cartagena, Spain (Mediterranean Sea).	9 Bilge samples (3 tugboats sampled at 3 different times) + 1 Seawater reference sample.			7.26, 5.97, 6.93, 6.76, 7.32, 7.44, 6.30, 6.31, 6.67, 6.75	50100, 45800, 23400, 30700, 79400, 58800, 24500, 64300, 86500, 59400																				478, 564, 184, 236, 673, 431, 180, 532, 720, 444					2583, 2357, 1138, 1756, 4073, 2754, 1444, 3212, 4927, 3090	77, 64, 0, 17, 403, 47, 48, 80, 157, 51	9089, 8750, 3884, 6045, 15963, 12590, 3535, 10836, 19326, 12540	1190, 1159, 496, 635, 2132, 1528, 468, 1580, 2114, 1584	493, 539, 214, 263, 637, 398, 181, 322, 426, 408

## Sheet: Discussion summary
Section	Key Findings & Contaminants	Regulatory & Practical Implications
4.1 Regulatory Adequacy	MARPOL Annex I focuses almost exclusively on oil content. Findings show presence of heavy metals, nutrients, and pathogens.	Regulatory Gap: Baseline MARPOL is inadequate for full-spectrum protection. Regional laws (EU, AU, USA, NZ) are trending toward stricter "No Discharge" zones.
4.2 Ecological Risks	Hydrocarbons: 6–976 mg/L (TPH).Nutrients: N (up to 3.3%) & P (0.3%).Heavy Metals: Hg, Cd, Pb, and Cu (up to 426 mg/L).	Ecological Impact: Risk of smothering, eutrophication, and bioaccumulation. Current OWS testing relies on synthetic fluids, which likely underestimate real-world environmental risks.
4.3 Treatment Efficacy	Stable emulsions (via surfactants) and vessel motion hinder separation. Coagulation shows promise for metal removal.	Operational Failure: Atypical contaminants can lead to system bypass or neglect by frustrated crews. There is a critical lack of standardized assessment methods.
4.4 Knowledge Gaps	Limited data on interactions between chemical composition and bacterial communities.	Management Risk: Prevents effective modeling/forecasting of MIC (Microbiologically Influenced Corrosion) and management of maritime assets.
4.5 Species Transfer	Presence of larvae, juveniles of invertebrates, and non-indigenous species (NIS).	Biosecurity: Bilgewater is an overlooked secondary vector (unlike ballast water). Survival potential and transfer risks remain under-researched.
4.6 Human Health Risks	Presence of Pseudomonas, Staphylococcus, Escherichia, and potential for Cholera.	Occupational Hazard: Sailors working in bilges face exposure risks. Mitigation strategies and risk assessments for crew are currently lacking.
4.7 Societal Consequences	Illegal discharge leads to erosion of public trust and legal liabilities.	Economic Inequity: Financial constraints create a "compliance gap," where resource-poor regions are disproportionately affected by contamination.
